# Supplementary material for: Identification of a tumor immune-inflammation signature predicting prognosis and immune status in breast cancer
Source: Front Oncol. 2023 Jan 12;12:960579. doi: 10.3389/fonc.2022.960579 (PMC9881411; doi:10.3389/fonc.2022.960579)
Supplement: Supplementary file 9 [file Table_2.xlsx]

## Sheet: immune-related genes
gene list
TNFRSF10A
ESRRB
AR
PROC
CCR9
PSMD7
CCL3L1
NMB
PSMC3
IL20RA
SEMA7A
TACR1
TNFRSF12A
APLN
ACTG1
IGHV2-5
NENF
LEP
RBP4
AGT
S100A7A
PGLYRP1
EGFR
NFKB1
TRBV14
TRBJ2-7
ANGPTL5
TRAV8-4
TRBV30
C3
CCL3
SLPI
SOD1
IL31RA
TLR4
R3HDML
GDF11
IKBKE
ADIPOR1
RORB
TRBV10-2
PLAUR
LCN12
ISG20L2
CMTM2
TNFSF4
RNASE2
CLEC4M
CCR4
FCN2
SOS1
ROBO1
KIR3DL2
MC1R
SH3BP2
IL12B
SOCS3
PDGFD
BMP2
TRBV20-1
TRAV27
IRF3
ADRB2
CREB1
GKN1
CCL2
OSMR
NAMPT
TRBV13
CD244
PRLH
VIPR1
PIK3R3
TMSB4X
TRAV12-3
TRAV1-2
CELA1
MPO
CAT
KLKB1
DUOX1
OSM
TGFB1
SEMA6A
TRBV24-1
PSMD10
INSL3
TXLNA
ZYX
TRAV21
SEMA5A
GREM1
GDF5
HTR3C
NOX1
CCL14
PTX3
TANK
TRAV8-3
NR2F6
RHOA
HAMP
CD22
GPI
NMBR
TRAV29DV5
HSPA8
IGKV2D-24
CXCL1
MSR1
IL17RD
IGF2R
PSMD5
VEGFB
S100A7
FLT4
CD81
FGF16
IL22RA1
IFI30
ANGPTL4
NFATC4
FCGR2B
UNC93B1
IGF1
IGHG3
UBR1
TRAC
IL20
RXRG
VEGFA
ORM1
TNFRSF21
NR4A1
CX3CR1
S100A6
CMTM1
STAT1
IL17C
PSME2
HLA-DQA2
TRBV5-5
IGHV3-15
PGRMC2
IL10
IL25
CCL7
IGF2
HLA-A
HLA-C
PTHLH
S100A14
LGMN
SEMA6C
ICAM2
LRP1
RARG
FGF13
CCL16
SOCS1
CD40LG
PSMC5
TRAV19
PSMD1
TRBV4-1
IGHV3-7
UTS2
PMCH
EDNRB
CXCL13
IRF5
NFKBIE
IFNAR1
ANGPTL3
IGLV2-33
PDGFRA
NR1H3
SH2D1B
EDN1
PTGER1
FCER1G
HSPA4
ANGPTL7
PLXNA1
PAK4
C5AR1
IL5
IGKV1-33
TIE1
IL16
NPPA
CNTFR
TRAV20
LTF
PAK3
CD1C
ITK
SEMA3F
GZMB
A2M
DUOX2
ILK
LTBP2
SEMA5B
PDGFRL
INPP5D
SAA2
IL1RN
CCRL2
ARTN
LAT
AGTR2
CTSG
LCN8
HLA-DPA1
HDAC1
OSTN
SRC
CD86
ARAF
HLA-E
PSPN
CCL4L2
LTBP3
MPL
TGFBR2
B2M
TRIM22
TRGC2
TRBC2
CALCRL
FCGRT
TRBV11-2
NR3C2
GDF3
FGFR1
CCL22
IGKV1D-8
RSAD2
PSMC6
ERAP2
NR1H2
GNAI1
CD4
TRAV14DV4
EGF
CD3D
IL15
IGKV2-28
HCST
PTH2R
TRAV13-2
CCL17
LIFR
IGKV2-30
NFKBIZ
PF4
CRABP2
FGF7
CXCL3
SERPINA3
ANGPTL2
NFYB
EDNRA
IGKV3-7
IGLV1-50
PSMD2
CCL5
IGHG2
SYTL1
TRBV5-6
SECTM1
LEFTY1
IGKJ5
IL1RL1
TNFRSF1B
CD1B
S100P
PPP3R2
ENG
COLEC10
IL9R
NFAT5
IFNGR2
CSK
LTBP4
PTAFR
HSPA6
PIK3R5
IGHA1
TMSB10
GDF10
IL1R1
NRP1
PTGER3
PTK2
CGA
CTSB
ALB
ADRM1
HSP90AA1
PAEP
CD74
TRBV6-6
DAXX
CTSS
CXCL5
CARD11
TLR3
NR2C2
FGFR3
IGKV1D-16
THRB
IRF1
CER1
TRAV26-2
RORC
RXFP3
FGFR4
INHBA
KDR
IL27
BMP1
IKBKB
MMP12
S100A13
NPR3
HMOX1
BMP3
LCP2
HLA-DPB1
GLP2R
IGLV5-37
IL6ST
MALT1
CCL23
SSTR1
SFTPA1
S100A10
LMBR1
VIM
TRAV13-1
PTGFR
KIR2DL4
CRIM1
NR3C1
TNFRSF10B
SLC29A3
S1PR2
INSL5
CCL24
IGLV2-11
SCTR
TAPBP
IGKV3D-20
SPINK5
NRAS
IL18
OGN
TSLP
OBP2A
JAK2
IL17RC
IGKV1D-42
CYSLTR2
TRAV23DV6
NCK1
PIK3CD
TRAV8-6
IFNGR1
KITLG
KLRD1
IL17RE
THPO
SDC3
FYN
IL12RB1
PSMD3
RASGRP3
FABP5
ACVRL1
ADAR
BACH2
GPHA2
SKIV2L
BMP8B
CDK4
RAC1
IL12A
TRAV34
RAC2
FGF9
CCL21
IGHV3-16
EIF2AK2
TYMP
JAG2
TLR1
IGKV2-24
IFNAR2
TRDC
IL11RA
NR2C1
PDIA3
IRF9
MDK
GRN
GHR
HSPA1L
RETN
PLAU
TNFRSF10D
HSPA1B
FPR1
IGHV3-74
SEMA4G
NFATC2
TRBV7-6
NOD2
HRAS
CASP3
TCF7L2
ERAP1
TAC1
CRLF2
JAG1
EDN3
TRBV28
LMBR1L
MUC5AC
PENK
KIR2DS4
TRAV8-1
GALR2
SDC2
VAV3
PSMB8
NR2E3
HLA-DRA
TBK1
NODAL
CMTM5
GMFG
ANGPT1
APOBEC3H
PGLYRP2
WFIKKN1
VEGFC
CRHR2
IFNE
CCR8
LCN6
CSF2RA
TMPRSS6
AP3B1
IL13RA1
SHC3
LEAP2
EDN2
EPOR
SAA1
NEDD4
NCK2
OXTR
FGF17
CCL20
TRAV12-1
ARG2
PSME3
SEMA3C
TRAV39
INSR
PSMC4
KIR3DL1
IL33
PLXNA2
HLA-DQA1
FCGR3A
UBXN1
PPP3CA
MAP2K1
AEN
IGHV3-35
ADIPOQ
PRLR
NR1D2
LGR6
NCR1
BTK
TRBV4-2
PDGFA
TNFSF13B
DDX17
SYK
NOS1
AZU1
C5
TRGJP2
IL2RB
NOD1
CCL8
ACVR2A
BST2
TRBV12-5
TRAV3
IL34
SLC22A17
CBLC
TRPC4AP
HLA-H
SEMA3A
MIA
S100B
PTGDS
CCL15
OPRD1
KLRC1
VDR
MCHR1
AMHR2
IL24
TLR2
CALR
CCR5
SEMA3D
MX2
TRBV6-5
LRSAM1
CMTM3
PSMD6
GFAP
TRH
NR4A3
MAVS
CETP
CSF1
INHBB
IL2RA
LYZ
FGF11
TRAV30
TNFRSF9
S100A11
NRG2
PF4V1
APOD
FGF22
UMODL1
IGLV7-46
TRBV11-1
FGFRL1
GREM2
IFNB1
IGKV1D-33
OAS1
TPT1
CACYBP
GDNF
CCL4
PTGER4
ADRB1
HLA-B
TRBV7-4
TLR7
BRD8
LCN1
TYROBP
NUDT6
IL27RA
FAS
APLNR
PSMD14
ANXA6
NRG3
CBL
PLTP
IL18RAP
PDGFC
FOS
ECD
BRAF
NFATC3
RNASE7
DEFB124
AGER
NTF3
TRAV36DV7
TRAV6
OXT
CD3E
PPARG
GCGR
VGF
MX1
HGF
LALBA
CXCL10
MAP3K8
TYK2
TRBV9
GAL
RBP7
PSMD11
CMTM7
MAPK14
MUC4
APOBEC3C
HDGF
IGHV3-38
COLEC12
TRBV6-4
FLT3LG
ADCYAP1R1
SEMA6D
FAM3B
CD320
CSPG5
CCR10
ARRB1
LTA
KRAS
IGLV2-18
TGFA
OGFR
IGLV10-54
ESR1
IGKV1-12
IL10RB
CDH1
ADM
ANGPT4
CANX
HLA-DRB5
MICB
CXCR6
FURIN
IL22RA2
TRAV10
JUN
TRAV4
PSMD13
TG
TRAV25
XCL1
OLR1
IFITM1
SLIT2
PLXNC1
FAM3D
HNF4A
MAP3K14
TXK
IFNG
PTPRC
BMP6
RXRA
CSF3R
HTR3A
FGF2
THBS1
VIP
TRBV19
AHNAK
PTH1R
IL1B
FGF18
MIF
PLCG1
SOS2
SP1
IL17RA
CD48
IL17B
LCN15
ROBO3
IDO1
NEO1
CCL28
RFXAP
AVPR2
TRAV38-1
IGLV7-43
CCL18
EREG
NR5A2
LEPR
BMP5
CXCR3
CD40
SEMA3G
RARA
IGKV3D-7
PRKCQ
HLA-F
FABP9
CCL11
IL17D
NOX4
HLA-DRB1
PROCR
TRBV10-3
IGHV1-45
TNFRSF17
ESRRA
NR1I2
SEMA4B
CD1A
CX3CL1
CMA1
CCR7
OPRL1
GPR33
KLRK1
IGKV1-27
GALR3
CCL25
RELA
IL4R
ESM1
IL7
TRBV5-1
TNFAIP3
TRBV6-1
CXCR4
PNOC
TRBV2
ELAVL1
PAK2
FABP4
TRGV5
TNFSF8
CTLA4
GH1
CXCL11
FGR
HLA-G
LYN
TNF
CKLF
PPARA
MMP9
PIK3R1
FLT1
PPBP
TNFRSF25
RELB
MARCO
GNRH1
THRA
CORT
TRAV12-2
IL23R
RASGRP1
AQP9
FGF1
IGHG1
SEMA4D
RNASEL
SBDS
LIMS1
SCG2
IL17RB
TRAV9-2
TRBJ2-1
TINAGL1
RAF1
LIF
C8G
HFE
TEK
RAC3
CD14
DEFB132
PRKCG
KLRC4
EPO
PGLYRP4
GRB2
PDGFB
HLA-DQB1
HSP90AB1
KL
PDCD1
PDGFRB
UCN
CD72
FABP6
TRBV5-4
CD1E
FABP3
IGLV3-32
PYY
BMPR2
PTGS2
DHX58
IL19
CD209
IL6
ITGAV
VAV1
CCR1
F2R
PAK1
FLT3
ACVR1B
TFRC
IL15RA
ICOS
IGKV6D-41
NR1I3
TRAV35
PMP2
NFKBIA
TRBV12-4
CTF1
IREB2
TRAV18
GMFB
BIRC5
FGF8
SERPIND1
SORT1
RFX5
LTB
S100A3
IGKV1-9
ULBP2
NR4A2
ULBP1
ANGPTL6
FIGNL2
TUBB3
NFKBIB
ORM2
SH2D1A
HSPA5
CXCR5
ACVR2B
TRBV7-7
CYLD
TRIM27
NRP2
LTBP1
CYSLTR1
RXFP1
CDC42
IL1RAP
PIK3CA
MASP2
KNG1
IGHV3-72
PSMD8
CCL19
PPARD
AKT3
CSF1R
PGC
BID
IL1RL2
ICAM1
PTPN11
RLN2
DDX58
PRDX1
TRBV12-3
SPP1
IL6R
LANCL1
IL18R1
RARB
JUND
SLC11A1
PRKCA
TRAV26-1
PSMC2
IGLV3-16
IGHG4
TNFRSF8
HCK
RFXANK
ULBP3
ITGB2
RBP1
PPIA
CXCL14
CXCL12
TFR2
GDF9
TRAV41
ACVR1C
NFATC1
TRBV15
MAPK8
PTPN6
TNFSF9
ISG15
PDF
TOR2A
CGB7
OSGIN1
SSTR2
DEFB1
TRAV24
IKBKG
IL2RG
CCL26
PPP4C
PSMD4
BMP8A
HBEGF
LTBR
PI15
TRGV2
IGKV3D-11
PPP3R1
GLP1R
TNFRSF11A
PPP3CB
FGF20
TRAV16
BMP4
CNTF
NLRX1
S100A12
HSPA1A
IRF7
RORA
IL4
GDF7
LPA
HLA-DMB
MASP1
CLDN4
NTF4
IGLJ1
BCL3
APOM
IGHV4-61
F2RL1
TK2
PML
NOX5
MET
NGF
NFYA
BTC
TRBV3-1
LCN10
ANGPTL1
GDF15
IL3RA
TPM2
TGFB3
CSRP1
TNFRSF18
GSK3B
FGF5
IGF1R
NR1D1
IL2
CMKLR1
SCT
RBP2
IGLV2-8
PPP3CC
FPR2
PAK6
TRAV8-2
TRBV18
GBP2
LHCGR
TRDV1
NRG1
TRBC1
AVPR1A
TNFSF14
ISG20
IGLV5-48
TRAV17
MAP2K2
CD3G
PTGER2
TAP2
NPR1
PLCG2
PLXNA4
IFIH1
TGFBR3
RNASE3
ITGAL
PLXNB2
CD19
PLXNA3
AMH
CLEC11A
TRAV2
MICA
TRBV7-3
TRAV1-1
TRBV27
AGRP
AKT1
NGFR
CST4
ZC3HAV1L
MSTN
TSHR
PLA2G2A
SCGB3A1
TRBV7-9
LTB4R2
DCK
CD70
ACO1
TEC
ELANE
SEMA4A
CBLB
BMPR1B
S100A16
PSME1
PIK3CB
LCK
TNFRSF4
IGHA2
IL32
TDGF1
IGKV2D-30
SEMA4C
TNFSF12
PIK3R2
BMPR1A
VAV2
BECN1
TAP1
ESR2
CXCL9
CCR3
IL11
CHIT1
TRBV11-3
LGR4
TSHB
C3AR1
DLL4
SEMA3E
NR0B2
PRDX2
LCNL1
SHC1
MAPT
TNFRSF1A
CXCL2
BLNK
CAMP
INHA
IL13
CMTM8
TLR8
GPR17
OASL
S1PR1
CCL13
PTGDR
MLNR
IL23A
SDC1
RABEP2
EBI3
CRHR1
CLCF1
KCNH2
JAK1
IL21R
PROK2
IGHD
PRF1
SFTPA2
CALCR
PTN
ADM2
CSF3
PCSK1
MAPK1
CXCL6
STAB2
TRIM5
DES
NR2F1
APOBEC3A
RAET1G
IGHE
HSPA2
FASLG

## Sheet: inflammatory-related genes
gene list
TACR1
NFKB1
PTPRE
PLAUR
IL12B
CHST2
P2RX4
CCL2
OSMR
NAMPT
OSM
CD55
GNAI3
MSR1
IL10
CCL7
ITGB3
GPR132
SGMS2
RNF144B
LAMP3
IFNAR1
EDN1
C5AR1
CCRL2
AHR
CALCRL
CCL22
RGS16
SELE
IL15
ITGA5
CCL17
TPBG
TACR3
CCL5
TNFRSF1B
IFNGR2
PTAFR
PIK3R5
IL1R1
ADRM1
KCNJ2
SLC7A1
TLR3
SELL
IRF1
INHBA
LCP2
ATP2C1
IRAK2
SLC31A1
NMI
CCL24
TAPBP
IL18
RHOG
P2RX7
F3
EIF2AK2
TLR1
FPR1
SERPINE1
NOD2
MYC
STAB1
PDE4B
CCL20
KIF1B
GABBR1
PDPN
RIPK2
CD82
IL2RB
ACVR2A
BST2
TLR2
CSF1
SRI
TNFRSF9
CD69
P2RY2
GCH1
SCARF1
GPC3
ADORA2B
PTGER4
APLNR
IL18RAP
ATP2A2
CXCL10
HAS2
LTA
ADM
CXCR6
SLC31A2
OLR1
IFITM1
CSF3R
PVR
VIP
IL1B
CD48
BTG2
EREG
CD40
CX3CL1
CCR7
BDKRB1
RELA
IL4R
TIMP1
CXCL11
LYN
PTGIR
MARCO
FZD5
RASGRP1
NLRP3
AQP9
SEMA4D
DCBLD2
RAF1
LIF
CD14
ICOSLG
PSEN1
IL6
NMUR1
RGS1
HPN
ACVR1B
IL15RA
NFKBIA
SLC1A2
KCNA3
LPAR1
LY6E
ROS1
ICAM1
CLEC5A
GNA15
IL18R1
TNFSF9
GPR183
FFAR2
HBEGF
KCNMB2
AXL
IRF7
MMP14
MET
SPHK1
SLC4A4
CMKLR1
KLF6
LDLR
MEP1A
PTGER2
CDKN1A
CD70
BEST1
LCK
SELENOS
SLC7A2
EMP3
ATP2B1
SCN1B
CXCL9
ABCA1
C3AR1
ADGRE1
EBI3
HRH1
PROK2
TNFAIP6
ITGB8
HIF1A
CSF3
CXCL6
