# Supplementary material for: Identification of a tumor immune-inflammation signature predicting prognosis and immune status in breast cancer
Source: Front Oncol. 2023 Jan 12;12:960579. doi: 10.3389/fonc.2022.960579 (PMC9881411; doi:10.3389/fonc.2022.960579)
Supplement: Supplementary file 10 [file Table_3.xlsx]

## Sheet: immune-related DEGs
	Table 3. Differential gene expression analysis for breast cancer
	gene	conMean	treatMean	logFC	pValue	fdr
	LEP	309.095	5.34009	-5.85504	9.79e-56	2.98e-54
	ACVR1C	24.3333	0.858742	-4.82457	1.51e-55	4.36e-54
	ADIPOQ	602.274	21.671	-4.79658	1.34e-51	2.49e-50
	FABP4	3297.4	136.898	-4.59015	2.27e-58	1.18e-56
	RBP4	467.846	19.5555	-4.58039	6.03e-53	1.24e-51
	DEFB132	21.3434	0.908651	-4.55392	4.84e-43	4.21e-42
	OXTR	192.161	11.0491	-4.12032	2.88e-39	1.97e-38
	ANGPTL7	15.0138	0.87245	-4.10507	3.58e-57	1.26e-55
	ANGPTL5	2.409	0.18406	-3.71018	4.31e-45	4.25e-44
	CSF3	4.20297	0.335133	-3.6486	1.26e-38	8.28e-38
	DES	132.436	11.3577	-3.54355	1.34e-39	9.45e-39
	CXCL2	63.1364	5.85734	-3.43015	2.03e-60	2.78e-58
	MASP1	1.87658	0.186002	-3.33471	9.21e-60	9.16e-58
	NPR1	68.7978	6.8213	-3.33425	2.37e-62	7.37e-60
	SAA1	2175.03	219.796	-3.3068	4.84e-53	1.02e-51
	ANGPT4	2.92608	0.303241	-3.27043	2.2e-59	1.6e-57
	CCL14	17.1751	1.8965	-3.17891	2.7e-62	7.37e-60
	TSLP	3.47592	0.387836	-3.16388	4.35e-65	4.76e-62
	GLP2R	1.59572	0.178459	-3.16054	3.28e-48	4.54e-47
	PPARG	68.0318	7.85216	-3.11505	2.3e-57	8.66e-56
	PENK	13.5943	1.65405	-3.03893	3.22e-46	3.49e-45
	PLXNA4	17.796	2.19024	-3.02239	2.67e-47	3.35e-46
	BMP3	2.76119	0.360351	-2.93782	7.03e-50	1.13e-48
	STAB2	2.28645	0.302814	-2.91661	2.02e-51	3.68e-50
	SAA2	118.011	15.8272	-2.89845	1.37e-45	1.4e-44
	ANGPTL1	25.6819	3.49105	-2.87902	1.26e-57	5.5e-56
	GDF10	18.7998	2.59481	-2.85702	5.74e-60	6.28e-58
	GHR	69.5158	9.86292	-2.81725	2.03e-57	7.98e-56
	LEPR	26.1527	3.72103	-2.81319	1.3e-59	1.18e-57
	SCTR	0.854798	0.12488	-2.77504	9.98e-41	7.53e-40
	CMA1	15.8913	2.33843	-2.76463	4.83e-46	5.18e-45
	FABP9	0.564451	0.0886704	-2.67032	2.79e-46	3.05e-45
	IL6	30.9129	4.88168	-2.66276	1.53e-33	7.84e-33
	LHCGR	0.912772	0.14416	-2.66258	3.49e-52	6.7e-51
	S100B	144.905	23.0302	-2.65351	1.01e-55	2.98e-54
	RNASE7	5.56507	0.885741	-2.65144	1.56e-42	1.31e-41
	SEMA3G	106.197	16.9557	-2.64691	1.38e-58	7.93e-57
	ADRB2	16.9405	2.70585	-2.64632	2.54e-63	1.39e-60
	IL33	82.9195	13.2766	-2.64282	3.69e-61	5.77e-59
	PAK3	6.02495	0.965963	-2.64091	2.38e-51	4.27e-50
	AVPR2	9.51566	1.55728	-2.61128	8.67e-59	5.93e-57
	TACR1	12.2808	2.09014	-2.55474	1.86e-56	6.15e-55
	CCL28	130.54	22.3083	-2.54884	3.93e-35	2.16e-34
	RXRG	2.7468	0.470506	-2.54547	1.16e-49	1.83e-48
	FGF2	31.7234	5.45545	-2.53978	6.61e-58	3.14e-56
	EDN3	17.9328	3.10551	-2.5297	1.64e-36	9.77e-36
	NTF4	5.29624	0.920079	-2.52514	1.17e-31	5.44e-31
	ANGPT1	13.1796	2.30038	-2.51836	1.61e-52	3.25e-51
	ADCYAP1R1	6.88105	1.20751	-2.51059	2.91e-61	5.46e-59
	CX3CL1	223.043	39.863	-2.4842	5.57e-48	7.43e-47
	CD209	17.0919	3.06193	-2.4808	6.69e-39	4.46e-38
	LIFR	59.3639	10.7501	-2.46523	3e-61	5.46e-59
	GFAP	3.59937	0.657387	-2.45293	3.32e-48	4.55e-47
	PTN	344.661	63.2894	-2.44514	6.68e-33	3.32e-32
	NRG2	6.75215	1.26765	-2.41319	4.64e-52	8.74e-51
	CNTFR	50.2631	9.68848	-2.37516	2.99e-48	4.19e-47
	FOS	1374.19	265.437	-2.37214	5.67e-45	5.54e-44
	PF4	0.691588	0.134708	-2.36007	5.19e-20	1.43e-19
	KL	7.08218	1.3909	-2.34817	1.41e-59	1.18e-57
	TGFBR3	109.943	21.6212	-2.34623	1.83e-58	1e-56
	CCL21	239.603	47.9731	-2.32035	7.55e-40	5.47e-39
	GPR17	2.65099	0.53888	-2.29849	1.86e-50	3.08e-49
	OSTN	0.182262	0.037166	-2.29396	5.13e-55	1.4e-53
	NRG1	8.66906	1.78411	-2.28067	5.56e-31	2.46e-30
	ELANE	1.70489	0.352089	-2.27566	1.28e-46	1.44e-45
	GNAI1	48.6113	10.1204	-2.26403	7.5e-58	3.42e-56
	IGF1	5.9339	1.25272	-2.24391	5.9e-49	8.96e-48
	OGN	128.746	27.4126	-2.23162	1.11e-50	1.86e-49
	SFTPA1	1.25215	0.267423	-2.22721	0.000566366	0.00072047
	LCN6	1.91072	0.408274	-2.22651	5.99e-47	7.05e-46
	CCL16	0.886388	0.200671	-2.14311	3.01e-50	4.92e-49
	NR3C2	17.6168	4.00642	-2.13657	2.02e-59	1.58e-57
	IL17B	11.7213	2.70789	-2.11388	4.65e-37	2.87e-36
	FGF1	39.6594	9.33409	-2.08708	2.81e-54	6.68e-53
	SEMA3D	9.22635	2.18317	-2.07933	1.32e-49	2.06e-48
	EDNRB	31.8597	7.5637	-2.07457	1.34e-58	7.93e-57
	RBP7	184.143	43.7296	-2.07414	4.66e-53	9.99e-52
	TGFBR2	331.587	78.8396	-2.07239	3.57e-60	4.35e-58
	PPBP	1.36976	0.33798	-2.01891	4.75e-28	1.89e-27
	BMP2	9.50602	2.34694	-2.01806	1.92e-48	2.73e-47
	NGFR	51.4148	12.736	-2.01327	5.54e-39	3.72e-38
	CXCL3	2.81873	0.701159	-2.00723	1.31e-44	1.22e-43
	PTGFR	8.92228	2.2498	-1.98761	4.57e-47	5.5e-46
	NR4A3	16.0085	4.04324	-1.98525	5.6e-22	1.7e-21
	CETP	9.6509	2.48759	-1.95592	4.19e-07	6.43e-07
	CCL24	3.85666	0.99823	-1.94991	1.43e-36	8.58e-36
	GREM2	6.04185	1.57115	-1.94317	1.12e-39	8.03e-39
	PTH1R	10.2207	2.66227	-1.94076	5.14e-47	6.11e-46
	VIP	1.09121	0.284738	-1.93822	4.94e-46	5.25e-45
	CCL23	3.71974	1.00352	-1.89014	1.93e-35	1.08e-34
	S1PR1	98.555	26.6594	-1.88629	1.22e-53	2.78e-52
	CCL13	22.6358	6.20512	-1.86708	1.1e-23	3.57e-23
	IGHA2	1737.93	487.506	-1.83388	2.77e-21	8.27e-21
	NR4A1	117.756	33.3803	-1.81873	8.97e-30	3.76e-29
	TSHB	0.368716	0.104818	-1.81463	2.6e-33	1.32e-32
	ESR2	0.796328	0.226836	-1.81171	1.16e-46	1.33e-45
	CXCL12	242.823	69.6188	-1.80236	2.05e-54	4.99e-53
	NOS1	0.467392	0.134477	-1.79727	1.73e-40	1.29e-39
	NPR3	20.1823	5.83867	-1.78938	3.21e-21	9.53e-21
	LTBP4	73.4294	21.2457	-1.78919	3.05e-55	8.56e-54
	ANGPTL4	87.0522	25.1876	-1.78917	8.71e-39	5.74e-38
	PDGFD	67.401	19.5766	-1.78364	1.53e-54	3.9e-53
	CAT	301.437	87.8954	-1.77799	1.13e-58	7.26e-57
	FAM3D	20.2685	5.97731	-1.76167	3.35e-30	1.43e-29
	BMP6	17.0907	5.04556	-1.76012	2.46e-51	4.35e-50
	ACO1	74.6802	22.249	-1.74698	9.98e-42	7.97e-41
	SOCS3	281.767	84.0354	-1.74543	9.86e-18	2.48e-17
	ROBO3	6.62222	1.99197	-1.73312	3.16e-52	6.17e-51
	NMB	56.1181	17.1179	-1.71296	1.17e-34	6.26e-34
	TEK	30.0929	9.41376	-1.67658	4.34e-47	5.33e-46
	CTSG	16.423	5.19123	-1.66157	1.71e-30	7.36e-30
	TNFRSF10D	10.956	3.49181	-1.64967	3.4e-51	5.9e-50
	ANGPTL2	200.475	63.966	-1.64805	6.62e-46	6.9e-45
	TINAGL1	79.2854	25.4068	-1.64184	1.67e-53	3.72e-52
	PTGS2	15.114	4.88307	-1.63003	1.33e-39	9.45e-39
	FGF7	15.9978	5.22098	-1.61548	6.8e-45	6.59e-44
	IL17D	4.37195	1.44098	-1.60123	3.99e-33	1.99e-32
	APOD	2171.35	716.634	-1.59928	8.34e-44	7.42e-43
	CRIM1	186.423	61.5898	-1.59782	6.74e-54	1.57e-52
	GKN1	0.141274	0.0472602	-1.5798	6.69e-27	2.5e-26
	NR3C1	65.0149	22.0077	-1.56276	6.01e-57	2.05e-55
	SSTR1	2.14637	0.729711	-1.5565	4.97e-58	2.47e-56
	EGF	16.8	5.73737	-1.55	4.06e-14	8.93e-14
	SCGB3A1	126.466	43.4479	-1.54139	1.15e-21	3.47e-21
	LCN10	0.307584	0.105763	-1.54014	5.91e-35	3.22e-34
	TAC1	3.43545	1.18904	-1.5307	9.89e-25	3.38e-24
	IL17RD	34.8036	12.1276	-1.52094	8.04e-33	3.96e-32
	SEMA5A	35.4808	12.3767	-1.51941	1.57e-28	6.34e-28
	SEMA6D	12.9661	4.54895	-1.51115	1.65e-48	2.38e-47
	CRHR2	0.60864	0.216461	-1.49148	1.18e-34	6.27e-34
	IFNE	0.481081	0.17149	-1.48816	4.98e-21	1.46e-20
	SEMA3A	3.47947	1.2503	-1.4766	3.4e-42	2.84e-41
	MET	41.3956	14.979	-1.46654	9.97e-49	1.49e-47
	CGB7	0.320641	0.116354	-1.46244	4.05e-23	1.28e-22
	LRP1	187.122	67.9237	-1.46199	2.77e-36	1.62e-35
	LGR6	23.6497	8.66306	-1.44887	5.58e-25	1.93e-24
	IL11RA	19.3393	7.09795	-1.44606	7.74e-55	2.02e-53
	MARCO	28.5093	10.4808	-1.44369	2.48e-23	7.93e-23
	EGFR	55.0724	20.2624	-1.44252	1.35e-57	5.66e-56
	AVPR1A	10.4162	3.83997	-1.43967	2.03e-39	1.41e-38
	CLEC4M	0.165309	0.0619596	-1.41576	8.56e-25	2.94e-24
	CER1	0.107714	0.0405008	-1.41118	8.88e-21	2.54e-20
	PIK3R1	125.159	47.4528	-1.3992	6.34e-42	5.22e-41
	FGF17	0.302135	0.114734	-1.3969	7.48e-29	3.05e-28
	EDN1	55.5449	21.1241	-1.39476	7.58e-35	4.08e-34
	HTR3C	0.0710518	0.0270625	-1.39258	5.73e-19	1.51e-18
	THRB	28.4849	10.9021	-1.38559	6.38e-51	1.09e-49
	BACH2	5.40898	2.07222	-1.38418	1.41e-35	7.93e-35
	NODAL	0.65052	0.249566	-1.38217	2.02e-37	1.3e-36
	AHNAK	686.252	265.552	-1.36975	1.59e-48	2.32e-47
	CSRP1	261.522	101.561	-1.36459	1.18e-31	5.48e-31
	JUN	539.128	210.678	-1.35559	8.95e-37	5.5e-36
	ICAM2	18.4195	7.22337	-1.35049	8.81e-48	1.15e-46
	PTGER4	21.9696	8.65655	-1.34365	6.01e-46	6.33e-45
	DEFB124	0.70549	0.27831	-1.34194	1.31e-31	6.06e-31
	IL22RA2	2.50312	0.987592	-1.34174	1.03e-19	2.77e-19
	CMTM5	1.22211	0.482542	-1.34065	1.69e-47	2.15e-46
	TLR4	30.7563	12.1767	-1.33675	5.95e-41	4.61e-40
	MASP2	2.35622	0.936755	-1.33073	7.62e-33	3.77e-32
	ADM	40.5603	16.2765	-1.31728	2.95e-33	1.5e-32
	SLIT2	17.0451	6.84531	-1.31616	4.84e-35	2.65e-34
	PDGFA	37.0261	15.0616	-1.29767	2.47e-25	8.62e-25
	PDGFRA	44.4246	18.0917	-1.29603	7.72e-45	7.41e-44
	BMP5	4.97343	2.05542	-1.27481	1.43e-46	1.59e-45
	TPM2	240.594	99.4592	-1.27442	2.83e-21	8.4e-21
	IGHA1	5216.9	2158.01	-1.27349	1.3e-15	3.01e-15
	NR5A2	4.80015	2.00649	-1.25841	8.12e-44	7.28e-43
	PF4V1	0.395829	0.165563	-1.2575	2.8e-26	1.02e-25
	VIM	1469.51	616.36	-1.25349	2.06e-41	1.63e-40
	TDGF1	0.374031	0.156975	-1.25262	5e-18	1.28e-17
	SHC3	2.53688	1.06489	-1.25235	8.12e-38	5.26e-37
	PPARA	10.5241	4.41837	-1.25211	8.94e-45	8.5e-44
	SEMA6A	16.543	6.97044	-1.24689	9.7e-43	8.36e-42
	PLTP	219.535	93.0146	-1.23892	1.57e-36	9.39e-36
	IL13	0.141871	0.0609979	-1.21775	6.3e-09	1.06e-08
	SERPIND1	0.498949	0.215383	-1.21199	4.53e-14	9.93e-14
	TNFRSF8	3.10026	1.34104	-1.20903	3.69e-33	1.85e-32
	CALCR	1.21705	0.526651	-1.20847	2.33e-31	1.06e-30
	IGHV1-45	12.0527	5.24348	-1.20077	5.04e-11	9.49e-11
	PMP2	0.326108	0.143791	-1.18138	1.41e-42	1.2e-41
	ADRB1	4.14257	1.83351	-1.17592	6.95e-36	4e-35
	IL34	33.4146	14.8149	-1.17343	5.27e-28	2.09e-27
	PLA2G2A	85.1866	37.9137	-1.16791	1.22e-16	2.92e-16
	LGR4	42.1815	18.8349	-1.1632	7.55e-39	5e-38
	FGF16	1.69028	0.759161	-1.15478	2.06e-10	3.76e-10
	SPINK5	3.32823	1.49856	-1.15118	1.83e-31	8.36e-31
	IGLV2-33	1.6354	0.739454	-1.14511	4.72e-09	7.98e-09
	PTGER3	31.5304	14.3558	-1.13511	3.13e-24	1.05e-23
	MPL	0.814716	0.373015	-1.12706	2.48e-37	1.58e-36
	FLT4	12.0237	5.53543	-1.11911	4.46e-39	3.01e-38
	IGKV1D-42	4.19639	1.94127	-1.11215	4.47e-10	7.98e-10
	MPO	0.54425	0.255001	-1.09377	1.49e-27	5.77e-27
	GH1	0.206238	0.0971014	-1.08674	6.66e-24	2.19e-23
	PI15	80.4123	37.8738	-1.08622	3.6e-27	1.37e-26
	TIE1	28.5506	13.4959	-1.081	1.16e-39	8.31e-39
	PTX3	20.6917	9.7816	-1.08091	1.23e-36	7.43e-36
	NFAT5	19.9909	9.50545	-1.07252	1.79e-27	6.91e-27
	PDGFRL	76.4555	36.3779	-1.07156	4.23e-27	1.61e-26
	TCF7L2	46.9673	22.4055	-1.0678	1.8e-46	1.99e-45
	RARB	15.7783	7.53637	-1.066	3.23e-24	1.08e-23
	CX3CR1	23.6729	11.44	-1.04915	3.18e-22	9.75e-22
	CCL2	91.9752	44.5308	-1.04644	4.12e-11	7.82e-11
	PRKCA	6.67448	3.23684	-1.04407	9.42e-41	7.15e-40
	A2M	796.351	388.302	-1.03623	4.05e-47	5.03e-46
	IL22RA1	2.75503	1.34521	-1.03424	6.63e-24	2.19e-23
	MSTN	0.792156	0.388356	-1.02841	1.64e-31	7.52e-31
	TSHR	0.68435	0.335566	-1.02814	3.6e-23	1.15e-22
	PTGDS	71.8911	35.4052	-1.02185	2.66e-30	1.14e-29
	C3	442.77	218.474	-1.0191	3.32e-26	1.19e-25
	CMTM7	43.393	21.4605	-1.01577	3.93e-25	1.36e-24
	NRP1	62.7137	31.0652	-1.01348	1.02e-30	4.44e-30
	HGF	5.12078	2.55614	-1.0024	1.3e-27	5.06e-27
	FGF8	0.124651	0.0622977	-1.00065	1.58e-14	3.53e-14
	IFI30	0.714932	1.43354	1.0037	2.57e-20	7.2e-20
	BCL3	35.7438	71.7846	1.00598	2.22e-30	9.51e-30
	TRAV30	0.355946	0.716366	1.00904	0.00185295	0.00226242
	TRBC2	18.3162	36.9362	1.01191	0.00239071	0.00290604
	TRAV6	0.439649	0.886845	1.01233	0.000244424	0.000322169
	ISG20	4.98382	10.105	1.01975	5.07e-16	1.19e-15
	CSF3R	6.16301	12.5328	1.02401	0.000251398	0.000330564
	TRAV26-2	0.498111	1.01482	1.02669	0.000137434	0.000184238
	GPR33	0.0446039	0.0913216	1.03379	0.000935411	0.00117087
	CXCR4	70.2189	143.767	1.0338	1.43e-20	4.06e-20
	TRAV1-1	0.333777	0.683565	1.03419	3.01e-06	4.4e-06
	CALR	589.932	1208.99	1.03519	7.57e-48	9.98e-47
	AGRP	0.190718	0.391578	1.03786	3.02e-12	6.1e-12
	TRAV9-2	1.15328	2.36845	1.0382	0.000423995	0.000545706
	TRBV12-3	0.4664	0.958231	1.03881	0.000669161	0.000848276
	TRBV5-5	0.324191	0.66712	1.0411	0.00163902	0.00201471
	PAEP	0.819288	1.68639	1.0415	0.00599484	0.00707482
	VAV2	19.7789	40.7293	1.04211	8.33e-36	4.75e-35
	TNFSF13B	8.0844	16.6864	1.04546	1.34e-11	2.61e-11
	TRBV7-4	0.231902	0.478898	1.0462	8.39e-05	0.000114056
	SEMA5B	0.792161	1.64388	1.05324	7.54e-12	1.49e-11
	TRAV12-3	1.15433	2.39805	1.0548	0.000925818	0.00116152
	IL2RB	8.25483	17.2628	1.06435	0.010216	0.011777
	TRBV28	8.73122	18.3012	1.06768	0.00048784	0.000624938
	IL32	22.329	46.9287	1.07155	4.57e-10	8.14e-10
	SLC29A3	15.4192	32.5543	1.07813	5.67e-28	2.23e-27
	NFKBIE	13.543	28.6618	1.08158	4.56e-31	2.04e-30
	BMP8B	2.89263	6.14053	1.08598	7.65e-06	1.09e-05
	HLA-G	4.48585	9.55648	1.0911	9.01e-06	1.28e-05
	RNASE2	1.48833	3.1774	1.09416	4.63e-16	1.09e-15
	HLA-DQA2	31.1675	66.7567	1.09887	6.3e-06	9.08e-06
	TRBV7-3	0.78572	1.69541	1.10954	3.01e-10	5.42e-10
	TRBV6-6	0.738566	1.59838	1.11381	0.000246703	0.000324781
	PRLR	33.1557	72.3927	1.12659	3.83e-13	8.15e-13
	PAK1	27.6633	60.4461	1.12767	5.55e-15	1.26e-14
	SEMA3F	36.0285	78.856	1.13008	2.79e-26	1.02e-25
	TRAV2	0.891814	1.95291	1.13081	1.07e-05	1.51e-05
	TFRC	33.9564	74.4291	1.13218	2.92e-16	6.93e-16
	CCL25	0.25402	0.557778	1.13475	3.93e-08	6.37e-08
	TRBJ2-7	1.89379	4.15842	1.13476	0.0018245	0.00223018
	PLXNA3	10.0786	22.151	1.13609	5.24e-38	3.41e-37
	CTLA4	1.7377	3.82351	1.13772	1.99e-07	3.13e-07
	TOR2A	7.43529	16.3963	1.14091	2.31e-43	2.03e-42
	IKBKE	8.08639	17.8863	1.14529	1e-31	4.69e-31
	TRAV39	0.412097	0.912089	1.14619	4.11e-07	6.32e-07
	CSPG5	0.900826	1.99435	1.1466	2.94e-12	5.95e-12
	PAK4	22.3758	49.5693	1.14751	4.3e-37	2.69e-36
	IL31RA	0.0531885	0.117874	1.14805	6.02e-07	9.11e-07
	S100A16	213.964	474.806	1.14997	5.9e-21	1.72e-20
	S100A11	1145.1	2541.52	1.15022	2.08e-35	1.16e-34
	GALR3	0.0320091	0.0715396	1.16026	0.000542067	0.000691168
	TRBV7-7	0.156939	0.351069	1.16155	0.000674518	0.000853867
	TRBV5-6	0.775277	1.74992	1.1745	0.000152068	0.000202634
	PIK3R2	0.524985	1.18562	1.1753	2.13e-37	1.36e-36
	RABEP2	12.0611	27.2491	1.17584	8.22e-32	3.88e-31
	PSME2	58.6911	133.064	1.18091	1.19e-42	1.02e-41
	IL18	6.18635	14.0894	1.18745	5.61e-20	1.53e-19
	TRAV41	0.610229	1.39325	1.19103	0.000171292	0.00022742
	IFITM1	282.864	648.407	1.19679	1.62e-11	3.15e-11
	TRAV18	0.389303	0.89294	1.19767	5e-06	7.23e-06
	HDGF	173.779	400.785	1.20557	2.61e-53	5.72e-52
	RARA	39.8162	92.155	1.21071	4.63e-21	1.37e-20
	FCGR3A	40.5734	94.5703	1.22085	7.26e-21	2.11e-20
	TRAV34	0.150146	0.349983	1.22092	2.17e-05	3.03e-05
	TRBV18	0.885565	2.08113	1.2327	3.13e-05	4.31e-05
	NR2F6	37.1943	87.704	1.23756	1e-48	1.49e-47
	STAT1	96.3717	227.955	1.24207	8.92e-21	2.55e-20
	FLT3	2.6405	6.25375	1.24391	0.00660414	0.00775207
	TNFRSF4	3.09919	7.54108	1.28288	2.51e-21	7.51e-21
	ANGPTL6	0.290044	0.706675	1.28477	5.87e-27	2.2e-26
	COLEC10	0.177086	0.432012	1.28663	1.58e-10	2.9e-10
	PPP4C	64.0078	157.37	1.29784	2.53e-56	8.15e-55
	CCR3	0.108841	0.267775	1.2988	1.44e-11	2.79e-11
	CBLC	17.9946	44.4802	1.3056	1.25e-27	4.88e-27
	IL24	2.98218	7.39471	1.31012	8.12e-13	1.67e-12
	VAV3	38.4222	95.9039	1.31965	2.34e-16	5.58e-16
	MDK	113.505	283.878	1.32252	5.36e-18	1.37e-17
	RAC3	18.6711	47.0762	1.33419	9.93e-30	4.15e-29
	TRDV1	0.754644	1.91491	1.3434	0.00975822	0.0113448
	TRAV26-1	0.527958	1.34246	1.34639	3.38e-06	4.93e-06
	WFIKKN1	0.333785	0.854208	1.35567	1.07e-13	2.32e-13
	CLEC11A	15.6467	40.0679	1.35659	4.33e-20	1.2e-19
	PLAU	44.0327	112.91	1.35853	5.75e-18	1.47e-17
	RETN	0.428869	1.10043	1.35947	1.13e-05	1.6e-05
	MICB	5.05598	13.0417	1.36707	4.47e-20	1.24e-19
	BST2	269.493	697.997	1.37297	1.14e-15	2.64e-15
	LYZ	123.524	320.172	1.37405	1.2e-08	2e-08
	TG	0.126488	0.330825	1.38707	2.32e-15	5.31e-15
	C8G	0.849111	2.22198	1.38782	1.13e-14	2.56e-14
	SEMA7A	3.36688	8.83157	1.39126	6e-29	2.46e-28
	RXFP1	0.06002	0.157807	1.39465	6.53e-12	1.3e-11
	NOD2	2.40224	6.36505	1.40579	3.56e-22	1.08e-21
	UCN	1.90893	5.06905	1.40895	6.19e-19	1.63e-18
	PSMD3	62.2808	166.076	1.41498	2.08e-36	1.23e-35
	SLC11A1	1.1254	3.03232	1.42998	1.83e-28	7.36e-28
	OSM	1.70742	4.60374	1.43098	1.55e-17	3.85e-17
	CD19	1.01331	2.79073	1.46157	0.000371105	0.00048046
	SECTM1	15.1008	41.9041	1.47246	2.27e-17	5.62e-17
	OAS1	19.0937	53.3719	1.48298	7.75e-20	2.11e-19
	CXCL13	46.7437	130.665	1.48303	2.4e-13	5.15e-13
	RASGRP1	4.04519	11.4384	1.4996	1.26e-10	2.35e-10
	MIF	43.0848	122.446	1.5069	1.97e-32	9.6e-32
	TAP1	38.2727	109.608	1.51796	2.69e-25	9.33e-25
	GDNF	0.482185	1.39421	1.53179	0.000721342	0.000908111
	IL11	0.501878	1.45449	1.5351	6.79e-23	2.14e-22
	CXCR3	3.06675	8.94347	1.54412	1.1e-11	2.16e-11
	APOBEC3A	0.696333	2.05736	1.56295	0.000321171	0.000418786
	CCR7	3.87377	11.4462	1.56306	3.45e-09	5.85e-09
	CELA1	0.0518302	0.154297	1.57385	7.09e-07	1.07e-06
	IL27	0.216616	0.663353	1.61464	5.94e-28	2.33e-27
	FGFR4	4.60203	14.3412	1.63983	8.33e-08	1.33e-07
	ESR1	43.71	138.339	1.66217	1.9e-08	3.13e-08
	CCR4	1.45141	4.61183	1.66789	1.03e-20	2.92e-20
	RSAD2	9.51289	30.4676	1.67932	1.01e-16	2.44e-16
	HSPA6	3.98882	12.7761	1.67942	1.2e-24	4.11e-24
	PDCD1	1.08029	3.47841	1.68701	5.11e-13	1.07e-12
	RBP2	0.582405	1.87771	1.68888	0.00068481	0.000864111
	IGHG2	232.564	758.027	1.70463	0.000106	0.000142989
	PLAUR	9.33413	30.5214	1.70923	2.77e-41	2.18e-40
	OBP2A	0.993507	3.26018	1.71435	0.000341692	0.000443956
	MX1	26.3847	86.878	1.71929	3.17e-12	6.38e-12
	CCL17	1.67951	5.6237	1.74348	1.86e-09	3.21e-09
	LTA	0.643328	2.16066	1.74785	4.98e-15	1.13e-14
	TYMP	31.0939	106.684	1.77865	3.68e-39	2.5e-38
	ICOS	0.876415	3.0164	1.78314	4.73e-13	9.98e-13
	ULBP2	1.0271	3.53869	1.78464	5e-11	9.43e-11
	GALR2	0.0614073	0.212171	1.78875	4.45e-13	9.41e-13
	SDC1	111.321	384.633	1.78876	4.94e-34	2.57e-33
	RLN2	2.07058	7.24722	1.80739	0.0178399	0.0202667
	IFNG	0.345996	1.21958	1.81755	0.0311032	0.0346154
	AGT	9.7039	34.6488	1.83617	0.00310553	0.00374581
	IRF7	15.8724	58.1525	1.87332	8.09e-44	7.28e-43
	CXCR5	0.0507468	0.188505	1.89321	5.89e-09	9.9e-09
	LCN12	0.974334	3.62462	1.89534	2.42e-10	4.38e-10
	KIR2DL4	0.126818	0.485841	1.93772	0.000137589	0.000184238
	GPHA2	0.071516	0.274328	1.93957	0.000986012	0.00122999
	TNFSF4	1.8553	7.2501	1.96635	6.29e-41	4.85e-40
	THPO	1.32196	5.1796	1.97016	0.000187311	0.000248085
	IGHG4	111.852	439.841	1.9754	1.61e-24	5.48e-24
	IL9R	0.163107	0.653306	2.00194	5.66e-27	2.13e-26
	CRABP2	422.695	1693.63	2.00243	1.65e-26	6.12e-26
	ADM2	3.13243	12.7286	2.02272	1.66e-40	1.24e-39
	LTB	5.72931	23.4892	2.03556	1.66e-14	3.71e-14
	IL12B	0.102885	0.428012	2.05662	8.96e-16	2.08e-15
	UTS2	0.126259	0.53107	2.07252	3.28e-13	7.02e-13
	IDO1	4.74265	20.4867	2.11092	0.00516626	0.00614335
	OLR1	5.59283	24.5574	2.13451	4.5e-40	3.33e-39
	SSTR2	1.98139	8.88907	2.16552	7.71e-05	0.000105041
	RXFP3	0.0182588	0.0833169	2.19002	6.64e-16	1.55e-15
	KCNH2	0.710551	3.45839	2.28309	0.000109151	0.000147058
	SPP1	83.4549	411.935	2.30335	2.1e-26	7.71e-26
	IGHG3	71.0661	353.823	2.31579	4.94e-10	8.78e-10
	CCL20	0.735633	3.69484	2.32846	1.86e-12	3.79e-12
	OASL	4.09673	20.6952	2.33675	7.82e-30	3.29e-29
	GDF15	7.50129	38.1096	2.34494	1.21e-16	2.92e-16
	FGFR3	4.71009	24.11	2.3558	1.25e-18	3.24e-18
	BMP8A	0.548038	2.88276	2.3951	2.98e-45	3e-44
	EDN2	2.9828	15.8404	2.40887	2.13e-23	6.89e-23
	MMP12	2.52805	13.4332	2.4097	7.57e-06	1.09e-05
	TMPRSS6	1.48896	7.92569	2.41223	1.09e-07	1.73e-07
	PROC	0.23882	1.29513	2.4391	5.06e-49	7.8e-48
	PMCH	0.0462534	0.256125	2.46922	6.11e-24	2.04e-23
	GAL	1.59343	8.99105	2.49635	0.00482355	0.00574833
	S100A14	103.161	590.392	2.51678	7.71e-36	4.42e-35
	IL21R	0.572555	3.34038	2.54453	9.41e-45	8.87e-44
	PYY	0.577466	3.42938	2.57014	4.62e-07	7.03e-07
	AMH	0.514148	3.10553	2.59459	2.29e-19	6.1e-19
	TNFRSF9	0.310139	1.93194	2.63907	1.88e-39	1.31e-38
	UMODL1	0.125658	0.784109	2.64155	9.05e-22	2.73e-21
	INHA	0.995695	6.45163	2.69589	2.5e-08	4.09e-08
	IL17C	0.0331669	0.217405	2.71256	6.84e-13	1.42e-12
	GCGR	0.0268851	0.176483	2.71465	1.41e-06	2.1e-06
	TNFRSF18	3.32339	22.6921	2.77146	1.44e-39	1.01e-38
	ESM1	1.95505	13.9163	2.8315	1.69e-54	4.19e-53
	CD1A	0.423731	3.07387	2.85883	1.77e-10	3.24e-10
	OPRD1	0.172884	1.28096	2.88935	4.66e-08	7.52e-08
	IGHG1	228.417	1733.55	2.92399	2.7e-11	5.16e-11
	SCG2	1.63496	12.628	2.94931	1.12e-21	3.36e-21
	GDF9	1.20569	9.31762	2.9501	0.0261124	0.0293899
	ULBP1	0.231587	1.90834	3.04269	5.5e-27	2.07e-26
	ARTN	0.737367	6.24236	3.08164	9.1e-41	6.96e-40
	PRLH	0.121388	1.02899	3.08352	3.24e-16	7.67e-16
	CXCL9	15.9787	137.235	3.10243	1.56e-23	5.06e-23
	MMP9	25.0361	215.952	3.10863	5.84e-31	2.58e-30
	TFR2	0.291432	2.61114	3.16345	8.7e-42	7e-41
	CCR8	0.234379	2.15573	3.20126	2.32e-35	1.29e-34
	LCN1	0.0241795	0.235599	3.28448	8.63e-29	3.51e-28
	R3HDML	0.0167884	0.173121	3.36624	2.66e-09	4.55e-09
	ISG15	40.7479	437.617	3.42487	7.99e-46	8.24e-45
	INHBA	3.56034	38.4079	3.43132	2.04e-57	7.98e-56
	IL20	1.15203	12.4321	3.43182	3.34e-11	6.36e-11
	BIRC5	4.05045	44.0018	3.44141	2.91e-57	1.06e-55
	CXCL10	14.6658	166.005	3.5007	3.77e-41	2.94e-40
	KNG1	0.0126984	0.144209	3.50545	0.000947157	0.00118415
	PGLYRP4	0.0613089	0.762469	3.63651	0.000113481	0.000152704
	TUBB3	0.248086	3.13113	3.65777	4.44e-47	5.4e-46
	CXCL11	2.16474	27.6412	3.67455	4.69e-40	3.45e-39
	EPO	0.182582	2.54276	3.79978	1.5e-08	2.48e-08
	CCL7	0.169716	2.36564	3.80103	3.88e-20	1.08e-19
	SCT	0.389804	5.94814	3.93162	1.9e-52	3.77e-51
	FGF5	0.0115418	0.186486	4.01414	8.16e-21	2.36e-20
	IFNB1	0.0118235	0.194503	4.04006	6.56e-18	1.67e-17
	IGHE	0.243012	4.03973	4.05516	3.85e-26	1.37e-25
	CCL11	0.268548	4.59848	4.09791	6.1e-55	1.63e-53
	VGF	0.122477	2.18514	4.15714	6.54e-42	5.34e-41
	BMPR1B	6.24572	115.351	4.20702	3.04e-10	5.46e-10
	FABP6	0.151242	2.84888	4.23547	4.65e-14	1.01e-13
	CAMP	0.409164	8.04534	4.2974	3.08e-36	1.79e-35
	ORM2	0.802048	17.7807	4.47048	1.82e-06	2.67e-06
	S100A7A	0.325736	7.26316	4.47882	9.41e-05	0.000127362
	MUC5AC	0.0645206	1.52448	4.56241	1.92e-07	3.02e-07
	S100P	5.69505	151.015	4.72884	2.34e-43	2.05e-42
	IL19	0.0350844	1.37624	5.29376	1.06e-27	4.14e-27
	TRH	0.965765	42.038	5.44388	0.00995943	0.0115528
	ORM1	0.52093	33.332	5.99968	6.82e-12	1.35e-11
	PCSK1	0.462449	41.504	6.48781	0.000948188	0.00118415
	CST4	0.0711176	25.1563	8.4665	3.48e-44	3.17e-43
	CGA	0.0955404	37.7874	8.62758	1.42e-18	3.67e-18

## Sheet: inflammatory-related DEGs
	Table 3. Differential gene expression analysis for breast cancer
	gene	conMean	treatMean	logFC	pValue	fdr
	TACR1	12.2808	2.09014	-2.55474	1.85563e-56	1.67006e-54
	PLAUR	9.33413	30.5214	1.70923	2.77245e-41	3.83878e-40
	IL12B	0.102885	0.428012	2.05662	8.95645e-16	2.37083e-15
	CCL2	91.9752	44.5308	-1.04644	4.11885e-11	8.62085e-11
	OSM	1.70742	4.60374	1.43098	1.5484e-17	4.64519e-17
	CCL7	0.169716	2.36564	3.80103	3.8816e-20	1.31828e-19
	GPR132	2.80819	5.82066	1.05154	1.96691e-15	4.98654e-15
	LAMP3	3.90053	13.4648	1.78745	3.03713e-09	5.25656e-09
	EDN1	55.5449	21.1241	-1.39476	7.57595e-35	5.45468e-34
	SELE	19.8913	7.62504	-1.38332	1.92317e-05	2.79171e-05
	CCL17	1.67951	5.6237	1.74348	1.85645e-09	3.27608e-09
	TACR3	0.0262215	0.137813	2.39389	9.00618e-08	1.43461e-07
	KCNJ2	10.1998	3.97431	-1.35976	2.10646e-42	3.15969e-41
	SELL	9.29671	27.6165	1.57074	7.86284e-11	1.55529e-10
	INHBA	3.56034	38.4079	3.43132	2.0424e-57	3.67632e-55
	CCL24	3.85666	0.99823	-1.94991	1.42764e-36	1.16807e-35
	IL18	6.18635	14.0894	1.18745	5.60658e-20	1.86886e-19
	F3	95.8108	31.1752	-1.61979	2.28407e-47	5.13916e-46
	SERPINE1	43.0743	86.3006	1.00254	1.41027e-10	2.70051e-10
	NOD2	2.40224	6.36505	1.40579	3.56007e-22	1.33503e-21
	CCL20	0.735633	3.69484	2.32846	1.85922e-12	4.1316e-12
	IL2RB	8.25483	17.2628	1.06435	0.010216	0.0119408
	BST2	269.493	697.997	1.37297	1.1366e-15	2.96504e-15
	TNFRSF9	0.310139	1.93194	2.63907	1.88179e-39	1.88179e-38
	GPC3	180.025	35.7397	-2.3326	4.23832e-56	2.54299e-54
	PTGER4	21.9696	8.65655	-1.34365	6.01286e-46	1.08232e-44
	CXCL10	14.6658	166.005	3.5007	3.76656e-41	4.84272e-40
	LTA	0.643328	2.16066	1.74785	4.98468e-15	1.21249e-14
	ADM	40.5603	16.2765	-1.31728	2.95314e-33	1.83298e-32
	OLR1	5.59283	24.5574	2.13451	4.50467e-40	4.96931e-39
	IFITM1	282.864	648.407	1.19679	1.62484e-11	3.44084e-11
	CSF3R	6.16301	12.5328	1.02401	0.000251398	0.000350788
	VIP	1.09121	0.284738	-1.93822	4.94423e-46	9.88845e-45
	CX3CL1	223.043	39.863	-2.4842	5.57131e-48	1.43262e-46
	CCR7	3.87377	11.4462	1.56306	3.45043e-09	5.91502e-09
	TIMP1	334.57	712.418	1.09042	5.10033e-26	2.18586e-25
	CXCL11	2.16474	27.6412	3.67455	4.69323e-40	4.96931e-39
	MARCO	28.5093	10.4808	-1.44369	2.4802e-23	9.49865e-23
	RASGRP1	4.04519	11.4384	1.4996	1.26294e-10	2.44439e-10
	IL6	30.9129	4.88168	-2.66276	1.53434e-33	9.86364e-33
	NMUR1	6.03812	0.646137	-3.22419	5.52668e-51	2.48701e-49
	HPN	11.0831	47.9295	2.11255	3.89756e-27	1.89611e-26
	SLC1A2	2.39202	6.1063	1.35207	0.017989	0.020365
	ROS1	0.0348676	0.617858	4.14731	2.78595e-08	4.60066e-08
	CLEC5A	0.652505	6.049	3.21264	3.04744e-50	1.09708e-48
	FFAR2	2.42522	5.71878	1.23759	0.0240084	0.0270094
	KCNMB2	0.382919	0.147884	-1.37258	4.47075e-35	3.49885e-34
	IRF7	15.8724	58.1525	1.87332	8.08658e-44	1.32326e-42
	MMP14	146.33	369.377	1.33587	5.71218e-25	2.39114e-24
	MET	41.3956	14.979	-1.46654	9.96551e-49	2.98965e-47
	KLF6	265.833	108.005	-1.29943	1.30517e-36	1.11872e-35
	CXCL9	15.9787	137.235	3.10243	1.56226e-23	6.24903e-23
	ABCA1	29.5841	13.7027	-1.11037	2.11787e-26	9.53044e-26
	CSF3	4.20297	0.335133	-3.6486	1.26434e-38	1.1978e-37
