# Supplementary material for: Identification of a tumor immune-inflammation signature predicting prognosis and immune status in breast cancer
Source: Front Oncol. 2023 Jan 12;12:960579. doi: 10.3389/fonc.2022.960579 (PMC9881411; doi:10.3389/fonc.2022.960579)
Supplement: Supplementary file 11 [file Table_4.xlsx]

## Sheet: uniCox
	Table 4. The survival-associated DEGs for breast cancer
	Gene	HR	HR.95L	HR.95H	p value
	IFNE	0.266278	0.0823764	0.860732	0.0270705
	TSLP	0.344527	0.170708	0.69533	0.00293783
	IL12B	0.405116	0.209997	0.781532	0.00703404
	CCL25	0.549014	0.313251	0.96222	0.0362169
	PSME2	0.607044	0.462385	0.79696	0.000325522
	ADRB1	0.630825	0.464322	0.857035	0.00321216
	TNFRSF8	0.633683	0.418903	0.958583	0.0307523
	NRG1	0.704019	0.514325	0.963676	0.0284554
	IFNG	0.704798	0.529085	0.938866	0.0167968
	TACR1	0.709693	0.535041	0.941356	0.0173471
	BCL3	0.711933	0.559966	0.905142	0.00554568
	IL17B	0.723731	0.546334	0.95873	0.024213
	GPR132	0.728488	0.545951	0.972057	0.0313548
	FLT3	0.742675	0.611448	0.902065	0.00270902
	SOCS3	0.756407	0.612888	0.933533	0.00930416
	TCF7L2	0.770977	0.594414	0.999987	0.0499885
	PDCD1	0.772427	0.612886	0.973499	0.0287061
	TNFRSF18	0.788098	0.666711	0.931586	0.00526512
	IL24	0.791624	0.627916	0.998013	0.048065
	S100B	0.808431	0.692986	0.943108	0.00682978
	CD19	0.810327	0.67656	0.970541	0.0223244
	IRF7	0.814991	0.675186	0.983745	0.0331183
	CXCR3	0.819671	0.688269	0.976159	0.0257046
	JUN	0.821688	0.685402	0.985073	0.033796
	TYMP	0.832662	0.702029	0.987602	0.0354445
	SELL	0.848782	0.73379	0.981795	0.0272921
	IL33	0.851704	0.738442	0.982336	0.0274719
	LTB	0.860716	0.768802	0.963618	0.00923672
	LAMP3	0.866824	0.758545	0.99056	0.035792
	CXCL13	0.892415	0.817593	0.974085	0.0108448
	SAA1	0.896657	0.819069	0.981595	0.0181637
	APOD	0.918226	0.847353	0.995028	0.0373798
	SCG2	1.19794	1.04179	1.3775	0.0112596
	VGF	1.19918	1.04642	1.37424	0.00898461
	FABP6	1.20915	1.03674	1.41024	0.0155371
	FFAR2	1.23334	1.03232	1.4735	0.0208658
	AMH	1.25845	1.04441	1.51634	0.0156568
	SDC1	1.26433	1.06479	1.50125	0.00744324
	NPR3	1.27368	1.06652	1.52108	0.00756242
	TNFSF4	1.27531	1.01125	1.60831	0.0399262
	ABCA1	1.29585	1.0071	1.6674	0.0439072
	AVPR1A	1.46495	1.03323	2.07706	0.0320738
	HGF	1.47361	1.03195	2.10431	0.0329262
	NOS1	1.63448	1.14077	2.34187	0.00741146
	IL27	1.80337	1.11478	2.91729	0.0162743
	KCNMB2	2.01236	1.33991	3.02227	0.000751467
	LCN1	2.33825	1.3521	4.04366	0.00237073
	FGF8	2.40168	1.15487	4.99454	0.0190064
	RXFP1	3.03621	1.38535	6.65434	0.00553475
