# Supplementary material for: Identification of a tumor immune-inflammation signature predicting prognosis and immune status in breast cancer
Source: Front Oncol. 2023 Jan 12;12:960579. doi: 10.3389/fonc.2022.960579 (PMC9881411; doi:10.3389/fonc.2022.960579)
Supplement: Supplementary file 12 [file Table_5.xlsx]

## Sheet: multiCox
	Table 5. The coefficients of genes weighted by the multiple regression
	gene	coef
	PSME2	-0.434582
	IL27	1.03494
	NPR3	0.166836
	TSLP	-0.574424
	NOS1	0.496469
	APOD	-0.114397
	ADRB1	-0.369487
	LCN1	0.565002
	HGF	0.761114
	JUN	-0.19551
	IFNG	-0.462693
	FABP6	0.161865
	FLT3	-0.195321
	KCNMB2	0.716553
	NRG1	-0.441575
	AVPR1A	0.462009
	AMH	0.288371
	SDC1	0.147517
